# Supplementary material for: Does the DNA barcoding gap exist? – a case study in blue butterflies (Lepidoptera: Lycaenidae)
Source: Front Zool. 2007 Mar 7;4:8. doi: 10.1186/1742-9994-4-8 (PMC1838910; doi:10.1186/1742-9994-4-8)
Supplement: Additional file 1 — Neighbour-joining tree (Distance model: Kimura-2-Parameter) of profile and test taxa; includes a list of GenBank sequences with taxa names and corresponding voucher codes. [file 1742-9994-4-8-S1.xls]

## Sheet: List of sequences
Nr	Accession no.	Genus	Species	Voucher code
1	AY091712	Acrodipsas	arcana	ARC
2	AY091713	Acrodipsas	aurata	AUC
3	AY091714	Acrodipsas	aurata	AUD
4	AY091715	Acrodipsas	aurata	AUG
5	AY091716	Acrodipsas	brisbanensis	BRC
6	AY091717	Acrodipsas	brisbanensis	BRD
7	AY091718	Acrodipsas	brisbanensis	BRE
8	AY091719	Acrodipsas	brisbanensis	BRM
9	AY091720	Acrodipsas	brisbanensis	BRP
10	AY091721	Acrodipsas	brisbanensis	BRR
11	AY091722	Acrodipsas	brisbanensis	BRS
12	AY091723	Acrodipsas	brisbanensis	BRV
13	AY091724	Acrodipsas	cuprea	CUA
14	AY091725	Acrodipsas	cuprea	CUE
15	AY091726	Acrodipsas	cuprea	CUG
16	AY091727	Acrodipsas	cuprea	CUM
17	AY091728	Acrodipsas	cuprea	CUN
18	AY091729	Acrodipsas	cuprea	CUX
19	AY091730	Acrodipsas	hirtipes	HIE
20	AY091731	Acrodipsas	hirtipes	HIG
21	AY091732	Acrodipsas	illidgei	ILA
22	AY091733	Acrodipsas	melania	MEF
23	AY091734	Acrodipsas	mortoni	MOC
24	AY091735	Acrodipsas	mortoni	MOD
25	AY091736	Acrodipsas	myrmecophila	MYA
26	AY496709	Agriades	pheretiades	NK00P690
27	AY557030	Agriades	pyrenaicus	MW99018
28	AY557140	Agrodiaetus	achaemenes	WE02491
29	AY556999	Agrodiaetus	actis	MW98162
30	AY496711	Agrodiaetus	admetus	AD00P016
31	AY496710	Agrodiaetus	admetus	VL01L101
32	AY556867	Agrodiaetus	admetus	JC01014
33	AY556986	Agrodiaetus	admetus	MW98084
34	AY496712	Agrodiaetus	ainsae	MAT99Q894
35	AY556941	Agrodiaetus	ainsae	MW01001
36	AY556954	Agrodiaetus	ainsae	MW01053
37	AY556958	Agrodiaetus	ainsae	MW01078
38	AY954018	Agrodiaetus	alcestis	VL03F669
39	AY556906	Agrodiaetus	alcestis	MW00229
40	AY556907	Agrodiaetus	alcestis	MW00231
41	AY557008	Agrodiaetus	alcestis	MW98212
42	AY557024	Agrodiaetus	alcestis	MW98315
43	AY557090	Agrodiaetus	alcestis	MW99380
44	AY556846	Agrodiaetus	altivagans	AD98012
45	AY557060	Agrodiaetus	altivagans	MW99165
46	AY557068	Agrodiaetus	altivagans	MW99240
47	AY557085	Agrodiaetus	altivagans	MW99353
48	AY557086	Agrodiaetus	altivagans	MW99357
49	AY953998	Agrodiaetus	altivagans	VL02X286
50	AY496714	Agrodiaetus	altivagans	VL01L111
51	AY496715	Agrodiaetus	altivagans	VL01L450
52	AY496716	Agrodiaetus	altivagans	VL99Q075
53	AY557089	Agrodiaetus	antidolus	MW99376
54	AY557093	Agrodiaetus	antidolus	MW99393
55	AY557095	Agrodiaetus	antidolus	MW99406
56	AY496717	Agrodiaetus	antidolus	VL01L270
57	AY496718	Agrodiaetus	arasbarani	AD00P325
58	AY557148	Agrodiaetus	arasbarani	WE02661
59	AY954001	Agrodiaetus	ardschira	VL02X347
60	AY556856	Agrodiaetus	aroaniensis	JC00040
61	AY557038	Agrodiaetus	artvinensis	MW99058
62	AY496719	Agrodiaetus	aserbeidschanus	VL01B033
63	AY954008	Agrodiaetus	baltazardi	VL03F424
64	AY557079	Agrodiaetus	baytopi	MW99309
65	AY557084	Agrodiaetus	baytopi	MW99344
66	AY557087	Agrodiaetus	baytopi	MW99372
67	AY496720	Agrodiaetus	baytopi	VL01L383
68	AY496721	Agrodiaetus	bilgini	VL01Q140
69	AY953985	Agrodiaetus	birunii	AD02W267
70	AY556881	Agrodiaetus	birunii	MW00060
71	AY556883	Agrodiaetus	birunii	MW00072
72	AY556887	Agrodiaetus	birunii	MW00102
73	AY556912	Agrodiaetus	birunii	MW00267
74	AY556929	Agrodiaetus	birunii	MW00444
75	AY556932	Agrodiaetus	birunii	MW00476
76	AY556940	Agrodiaetus	birunii	MW00547
77	AY496772	Agrodiaetus	birunii	VL01B205
78	AY496776	Agrodiaetus	birunii	VL01B206
79	AY954015	Agrodiaetus	brandti	VL03F605
80	AY953987	Agrodiaetus	caeruleus	AD02W277
81	AY556921	Agrodiaetus	caeruleus	MW00335
82	AY556926	Agrodiaetus	caeruleus	MW00409
83	AY496722	Agrodiaetus	carmon	VL01L262
84	AY496723	Agrodiaetus	carmon	VL01Q129
85	AY556981	Agrodiaetus	carmon	MW98009
86	AY557040	Agrodiaetus	carmon	MW99060
87	AY496724	Agrodiaetus	ciscaucasicus	VL99Q074
88	AY556900	Agrodiaetus	cyaneus	MW00179
89	AY557045	Agrodiaetus	cyaneus	MW99094
90	AY557103	Agrodiaetus	cyaneus	MW99448
91	AY557104	Agrodiaetus	cyaneus	MW99449
92	AY953991	Agrodiaetus	cyaneus	AD02W307
93	AY496725	Agrodiaetus	cyaneus	VL01L237
94	AY954025	Agrodiaetus	dagestanicus	VL03H609
95	AY556852	Agrodiaetus	dagmara	DS00005
96	AY557143	Agrodiaetus	damalis	WE02536
97	AY557007	Agrodiaetus	dama	MW98205
98	AY496726	Agrodiaetus	kanduli	VL01L180
99	AY496727	Agrodiaetus	damocles	NK00P103
100	AY496728	Agrodiaetus	damocles	VL01B371
101	AY496729	Agrodiaetus	damocles	VL01B001
102	AY496730	Agrodiaetus	damocles	VL01B170
103	AY496734	Agrodiaetus	damone	NK00P893
104	AY496735	Agrodiaetus	damone	VL01B184
105	AY496736	Agrodiaetus	damone	AD00P077
106	AY496731	Agrodiaetus	damon	VL99Q076
107	AY496732	Agrodiaetus	damon	MAT99Q841
108	AY557121	Agrodiaetus	damon	MW99546
109	AY557131	Agrodiaetus	damon	MW99613
110	AY496733	Agrodiaetus	damon	NK00P156
111	AY557072	Agrodiaetus	dantchenkoi	MW99274
112	AY557073	Agrodiaetus	dantchenkoi	MW99276
113	AY557081	Agrodiaetus	dantchenkoi	MW99319
114	AY557082	Agrodiaetus	dantchenkoi	MW99320
115	AY496737	Agrodiaetus	dantchenkoi	VL01L342
116	AY557107	Agrodiaetus	dantchenkoi	MW99471H
117	AY556886	Agrodiaetus	darius	MW00101
118	AY496738	Agrodiaetus	darius	VL01B193
119	AY954004	Agrodiaetus	darius	VL02X438
120	AY496739	Agrodiaetus	demavendi	AD00P014
121	AY556871	Agrodiaetus	demavendi	MW00015
122	AY556901	Agrodiaetus	demavendi	MW00183
123	AY556902	Agrodiaetus	demavendi	MW00185
124	AY556903	Agrodiaetus	demavendi	MW00186
125	AY556904	Agrodiaetus	demavendi	MW00189
126	AY557048	Agrodiaetus	demavendi	MW99102
127	AY557049	Agrodiaetus	demavendi	MW99104
128	AY557050	Agrodiaetus	demavendi	MW99105
129	AY557056	Agrodiaetus	demavendi	MW99141
130	AY557091	Agrodiaetus	demavendi	MW99381
131	AY557092	Agrodiaetus	demavendi	MW99382
132	AY557096	Agrodiaetus	demavendi	MW99407
133	AY954007	Agrodiaetus	demavendi	VL02X499
134	AY954020	Agrodiaetus	demavendi	VL03F820
135	AY953996	Agrodiaetus	demavendi	VL02N685
136	AY557153	Agrodiaetus	demavendi	WE02677
137	AY556939	Agrodiaetus	dizinensis	MW00539
138	AY496740	Agrodiaetus	dolus	MAT99Q923
139	AY953992	Agrodiaetus	ectabanensis	VL02N525
140	AY953986	Agrodiaetus	elbursicus	AD02W269
141	AY556877	Agrodiaetus	elbursicus	MW00051
142	AY556878	Agrodiaetus	elbursicus	MW00056
143	AY556879	Agrodiaetus	elbursicus	MW00058
144	AY556880	Agrodiaetus	elbursicus	MW00059
145	AY556888	Agrodiaetus	elbursicus	MW00110
146	AY556908	Agrodiaetus	elbursicus	MW00232
147	AY556916	Agrodiaetus	elbursicus	MW00316
148	AY953999	Agrodiaetus	elbursicus	VL02X311
149	AY496741	Agrodiaetus	zapvadi	VL01L195
150	AY496742	Agrodiaetus	eriwanensis	AD00P303
151	AY556989	Agrodiaetus	ernesti	MW98097
152	AY496743	Agrodiaetus	erschoffii	AD02L274
153	AY556918	Agrodiaetus	erschoffii	MW00327
154	AY556925	Agrodiaetus	erschoffii	MW00393
155	AY556869	Agrodiaetus	fabressei	JM00001
156	AY496744	Agrodiaetus	fabressei	MAT99Q984
157	AY556952	Agrodiaetus	fabressei	MW01039
158	AY954017	Agrodiaetus	faramarzii	VL03F658
159	AY556905	Agrodiaetus	femininoides	MW00226
160	AY557150	Agrodiaetus	femininoides	WE02671
161	AY556891	Agrodiaetus	firdussii	MW00125
162	AY556895	Agrodiaetus	firdussii	MW00151
163	AY556909	Agrodiaetus	firdussii	MW00234
164	AY557026	Agrodiaetus	firdussii	MW99006
165	AY557069	Agrodiaetus	firdussii	MW99247
166	AY557098	Agrodiaetus	firdussii	MW99413
167	AY557099	Agrodiaetus	firdussii	MW99422
168	AY496745	Agrodiaetus	firdussii	VL01B199
169	AY953997	Agrodiaetus	firdussii	VL02X269
170	AY496746	Agrodiaetus	fulgens	MAT99Q910
171	AY556963	Agrodiaetus	fulgens	MW01107
172	AY496747	Agrodiaetus	glaucias	AD02M278
173	AY557134	Agrodiaetus	glaucias	WE00002
174	AY556893	Agrodiaetus	gorbunovi	MW00129
175	AY556898	Agrodiaetus	gorbunovi	MW00177
176	AY556899	Agrodiaetus	gorbunovi	MW00178
177	AY954022	Agrodiaetus	gorbunovi	VL03F879
178	AY557151	Agrodiaetus	gorbunovi	WE02674
179	AY557022	Agrodiaetus	guezelmavi	MW98294
180	AY496748	Agrodiaetus	haigi	VL01L220
181	AY496749	Agrodiaetus	haigi	VL01L224
182	AY496750	Agrodiaetus	haigi	VL01L340
183	AY556870	Agrodiaetus	hamadanensis	MW00001
184	AY556875	Agrodiaetus	hamadanensis	MW00032
185	AY502112	Agrodiaetus	hamadanensis	VL02N555
186	AY557152	Agrodiaetus	hamadanensis	WE02676
187	AY557005	Agrodiaetus	hopfferi	MW98189
188	AY557097	Agrodiaetus	hopfferi	MW99408
189	AY496751	Agrodiaetus	hopfferi	VL01L263
190	AY556848	Agrodiaetus	huberti	AD98024
191	AY496752	Agrodiaetus	huberti	AD00P260
192	AY557036	Agrodiaetus	huberti	MW99053
193	AY557046	Agrodiaetus	huberti	MW99095
194	AY557123	Agrodiaetus	huberti	MW99552
195	AY496753	Agrodiaetus	huberti	VL01L123
196	AY496754	Agrodiaetus	huberti	VL01L315
197	AY557127	Agrodiaetus	humedasae	MW99591
198	AY557128	Agrodiaetus	humedasae	MW99605
199	AY557059	Agrodiaetus	interjectus	MW99164
200	AY556990	Agrodiaetus	iphicarmon	MW98103
201	AY953988	Agrodiaetus	iphidamon	AD02W280
202	AY556913	Agrodiaetus	iphidamon	MW00269
203	AY556919	Agrodiaetus	iphidamon	MW00328
204	AY556928	Agrodiaetus	iphidamon	MW00424
205	AY496755	Agrodiaetus	iphigenia	AD00P293
206	AY556849	Agrodiaetus	iphigenia	AD98029
207	AY496757	Agrodiaetus	iphigenia	VL01Q138
208	AY556984	Agrodiaetus	iphigenia	MW98049
209	AY556991	Agrodiaetus	iphigenia	MW98106
210	AY557027	Agrodiaetus	iphigenia	MW99009
211	AY557061	Agrodiaetus	iphigenia	MW99170
212	AY496756	Agrodiaetus	iphigenia	VL01L322
213	AY556853	Agrodiaetus	iphigenides	DS01001
214	AY496758	Agrodiaetus	iphigenides	NK00P823
215	AY557155	Agrodiaetus	iphigenides	WE98001
216	AY496759	Agrodiaetus	juldusus	NK00P617
217	AY557105	Agrodiaetus	kanduli	MW99465
218	AY496760	Agrodiaetus	karatavicus	NK00P738
219	AY557145	Agrodiaetus	karindus	WE02612
220	AY496761	Agrodiaetus	kendevani	VL01B209
221	AY954005	Agrodiaetus	kendevani	VL02X442
222	AY954003	Agrodiaetus	kermansis	VL02X381
223	AY954013	Agrodiaetus	khorasanensis	VL03F526
224	AY557138	Agrodiaetus	khorasanensis	WE02431
225	AY953984	Agrodiaetus	klausschuriani	AD02W265
226	AY556910	Agrodiaetus	klausschuriani	MW00259
227	AY556911	Agrodiaetus	klausschuriani	MW00262
228	AY557074	Agrodiaetus	kurdistanicus	MW99286
229	AY557108	Agrodiaetus	kurdistanicus	MW99473
230	AY496762	Agrodiaetus	kurdistanicus	VL01L190
231	AY953995	Agrodiaetus	lorestanus	VL02N575
232	AY557142	Agrodiaetus	lorestanus	WE02535
233	AY954021	Agrodiaetus	lukhtanovi	VL03F869
234	AY556985	Agrodiaetus	lycius	MW98079
235	AY556987	Agrodiaetus	lycius	MW98089
236	AY557000	Agrodiaetus	maraschi	MW98170
237	AY496763	Agrodiaetus	menalcas	VL01L122
238	AY556982	Agrodiaetus	menalcas	MW98020
239	AY557001	Agrodiaetus	menalcas	MW98172
240	AY557111	Agrodiaetus	menalcas	MW99494
241	AY496713	Agrodiaetus	menalcas	VL01L222
242	AY557037	Agrodiaetus	merhaba	MW99057
243	AY557039	Agrodiaetus	merhaba	MW99059
244	AY496764	Agrodiaetus	merhaba	VL01L458
245	AY557006	Agrodiaetus	mithridates	MW98203
246	AY496765	Agrodiaetus	mithridates	VL01L300
247	AY954012	Agrodiaetus	mofidii	VL03F525
248	AY557137	Agrodiaetus	mofidii	WE02421
249	AY557146	Agrodiaetus	morgani	WE02614
250	AY556859	Agrodiaetus	nephohiptamenos	JC00045
251	AY556860	Agrodiaetus	nephohiptamenos	JC00046
252	AY496766	Agrodiaetus	ninae	AD00P004
253	AY496767	Agrodiaetus	ninae	AD00P345
254	AY556847	Agrodiaetus	ninae	AD98018
255	AY496768	Agrodiaetus	ninae	VL01L169
256	AY557113	Agrodiaetus	ninae	MW99508
257	AY953993	Agrodiaetus	paracyaneus	VL02N527
258	AY556892	Agrodiaetus	paulae	MW00127
259	AY556896	Agrodiaetus	paulae	MW00157
260	AY557144	Agrodiaetus	peilei	WE02591
261	AY954002	Agrodiaetus	pfeifferi	VL02X363
262	AY954011	Agrodiaetus	phyllides	VL03F523
263	AY496769	Agrodiaetus	phyllides	NK00P773
264	AY496770	Agrodiaetus	phyllides	NK00P672
265	AY496771	Agrodiaetus	phyllides	NK00P808
266	AY953989	Agrodiaetus	phyllis	AD02W281
267	AY556850	Agrodiaetus	vanensis	AD98036
268	AY556894	Agrodiaetus	phyllis	MW00140
269	AY556923	Agrodiaetus	phyllis	MW00348
270	AY556930	Agrodiaetus	phyllis	MW00452
271	AY557062	Agrodiaetus	vanensis	MW99174
272	AY557063	Agrodiaetus	vanensis	MW99187
273	AY557076	Agrodiaetus	pierceae	MW99292
274	AY557083	Agrodiaetus	pierceae	MW99341
275	AY496773	Agrodiaetus	pierceae	VL01L365
276	AY496774	Agrodiaetus	pljushtchi	NK00P120
277	AY556851	Agrodiaetus	poseidonides	DS00001
278	AY556996	Agrodiaetus	poseidon	MW98138
279	AY556998	Agrodiaetus	poseidon	MW98154
280	AY557002	Agrodiaetus	poseidon	MW98180
281	AY557003	Agrodiaetus	poseidon	MW98183
282	AY496775	Agrodiaetus	poseidon	VL01L108
283	AY953990	Agrodiaetus	posthumus	AD02W289
284	AY556922	Agrodiaetus	posthumus	MW00347
285	AY556924	Agrodiaetus	posthumus	MW00358
286	AY496777	Agrodiaetus	pseudactis	AD00P263
287	AY556845	Agrodiaetus	pseudactis	AD98009
288	AY556920	Agrodiaetus	pseudoxerxes	MW00330
289	AY557136	Agrodiaetus	pseudoxerxes	WE02321
290	AY557041	Agrodiaetus	putnami	MW99061
291	AY557112	Agrodiaetus	putnami	MW99501
292	AY496778	Agrodiaetus	putnami	VL01L416
293	AY496787	Agrodiaetus	ripartii	AD00P033
294	AY496782	Agrodiaetus	ripartii	AD00P337
295	AY496779	Agrodiaetus	ripartii	NK00P859
296	AY496781	Agrodiaetus	ripartii	NK00P822
297	AY556858	Agrodiaetus	ripartii	JC00043
298	AY556944	Agrodiaetus	ripartii	MW01014
299	AY556957	Agrodiaetus	ripartii	MW01072
300	AY556962	Agrodiaetus	ripartii	MW01105
301	AY557042	Agrodiaetus	ripartii	MW99068
302	AY557064	Agrodiaetus	ripartii	MW99196
303	AY557070	Agrodiaetus	ripartii	MW99263
304	AY557071	Agrodiaetus	ripartii	MW99264
305	AY496785	Agrodiaetus	ripartii	NK00P829
306	AY496786	Agrodiaetus	ripartii	NK00P848
307	AY496780	Agrodiaetus	ripartii	MAT99Q878
308	AY496783	Agrodiaetus	ripartii	VL01L103
309	AY496784	Agrodiaetus	ripartii	VL01L166
310	AY954006	Agrodiaetus	rjabovi	VL02X474
311	AY954019	Agrodiaetus	rjabovi	VL03F816
312	AY556897	Agrodiaetus	rovshani	MW00176
313	AY496788	Agrodiaetus	rovshani	VL01B200
314	AY954023	Agrodiaetus	rovshani	VL03F894
315	AY557149	Agrodiaetus	rovshani	WE02662
316	AY557014	Agrodiaetus	schuriani	MW98261
317	AY557075	Agrodiaetus	sekercioglu	MW99289
318	AY557147	Agrodiaetus	sennanensis	WE02621
319	AY557023	Agrodiaetus	sertavulensis	MW98313
320	AY954016	Agrodiaetus	shahrami	VL03F640
321	AY557154	Agrodiaetus	shahrami	WE85001
322	AY954024	Agrodiaetus	shamil	VL03F958
323	AY557020	Agrodiaetus	sigberti	MW98284
324	AY557021	Agrodiaetus	sigberti	MW98285
325	AY954010	Agrodiaetus	sorkhensis	VL03F504
326	AY496789	Agrodiaetus	sp1	AD00P430
327	AY496790	Agrodiaetus	sp2	AD00P475
328	AY496791	Agrodiaetus	sp3	VL01B210
329	AY954000	Agrodiaetus	stempfferi	VL02X324
330	AY556844	Agrodiaetus	surakovi	AD98001
331	AY496793	Agrodiaetus	sekercioglu	VL01L196
332	AY496792	Agrodiaetus	surakovi	AD00P006
333	AY557124	Agrodiaetus	tankeri	MW99559
334	AY557125	Agrodiaetus	tankeri	MW99565
335	AY496794	Agrodiaetus	tankeri	VL01L429
336	AY954009	Agrodiaetus	tenhageni	VL03F453
337	AY557139	Agrodiaetus	tenhageni	WE02451
338	AY557013	Agrodiaetus	theresiae	MW98240
339	AY954014	Agrodiaetus	transcaspicus	VL03F548
340	AY557080	Agrodiaetus	turcicolus	MW99314
341	AY557110	Agrodiaetus	turcicolus	MW99479
342	AY496795	Agrodiaetus	turcicolus	VL01L228
343	AY496796	Agrodiaetus	turcicolus	VL01L348
344	AY496797	Agrodiaetus	turcicolus	VL01L352
345	AY496798	Agrodiaetus	turcicus	AD00P135
346	AY557054	Agrodiaetus	turcicus	MW99135
347	AY557065	Agrodiaetus	turcicus	MW99203
348	AY557117	Agrodiaetus	turcicus	MW99526
349	AY556882	Agrodiaetus	valiabadi	MW00064
350	AY556934	Agrodiaetus	valiabadi	MW00498
351	AY496799	Agrodiaetus	vanensis	AD00P332
352	AY496800	Agrodiaetus	vanensis	AD00P010
353	AY556995	Agrodiaetus	wagneri	MW98136
354	AY556997	Agrodiaetus	wagneri	MW98139
355	AY557067	Agrodiaetus	zapvadi	MW99226
356	AY557088	Agrodiaetus	zapvadi	MW99374
357	AY557109	Agrodiaetus	zapvadi	MW99476
358	AY953994	Agrodiaetus	zarathustra	VL02N573
359	AY557141	Agrodiaetus	zarathustra	WE02531
360	AY502111	Albulina	atys	AD03B064
361	AF279221	Aloeides	pierus	AH95Y614
362	DQ018946	Anthene	emolus	1
363	AF279223	Argyraspodes	argyraspis	AH95Z422
364	AY235896	Arhopala	abseus	MWT93E051
365	AY235888	Arhopala	ace	NP95Y261
366	AY235997	Arhopala	achelous	HJM240521
367	AY236000	Arhopala	achelous	HJM240528
368	AY235901	Arhopala	achelous	HJM270513
369	AY235881	Arhopala	achelous	HJM270514
370	AY235999	Arhopala	achelous	HJM270517
371	AY235880	Arhopala	achelous	MWT93D017
372	AY235887	Arhopala	agrata	MWT93E068
373	AY235876	Arhopala	alaconia	HJM97280512
374	AY235863	Arhopala	amphimuta	MWT93C034
375	AY235890	Arhopala	anthelus	NP95Z316
376	AY235894	Arhopala	antimuta	HJM9729053
377	AY235893	Arhopala	antimuta	NP95Y312
378	AY236002	Arhopala	atosia	HJM250517
379	AY235902	Arhopala	atosia	HJM270515
380	AY235879	Arhopala	atosia	HJM270523
381	AY235892	Arhopala	aurea	DC97733
382	AY235875	Arhopala	barami	HJM9725054
383	AY235874	Arhopala	barami	NP95Z318
384	AY235990	Arhopala	buddha	DC979268
385	AY235871	Arhopala	centaurus	KD94T070
386	AY235884	Arhopala	democritus	HJM97240526
387	AY235883	Arhopala	democritus	MWT93E075
388	AY235885	Arhopala	denta	HJM9728051
389	AY235903	Arhopala	epimuta	HJM270510
390	AY236005	Arhopala	epimuta	HJM270521
391	AY236006	Arhopala	epimuta	HJM270524
392	AY236004	Arhopala	epimuta	HJM27055
393	AY235878	Arhopala	epimuta	HJM27058
394	AY235877	Arhopala	epimuta	MWT93C014
395	AY235980	Arhopala	eumolphus	NP95Y211
396	AY235868	Arhopala	hellada	MWT93E050
397	AY235886	Arhopala	horsfieldi	NP95Y249
398	AY235895	Arhopala	kinabala	NP95Y263
399	AY235873	Arhopala	labuana	HJM97240522
400	AY235872	Arhopala	labuana	NP95Z298
401	AY235869	Arhopala	madytus	KD95Z559
402	AY235862	Arhopala	major	HJM9729057
403	AY235861	Arhopala	major	MWT93B055
404	AY235865	Arhopala	moolaiana	HJM97280518
405	AY235864	Arhopala	moolaiana	NP95Y246
406	AY235889	Arhopala	muta	NP95Z297
407	AY235867	Arhopala	opalina	MWT93C071
408	AY235882	Arhopala	paraganesa	MWT93D026
409	AY235870	Arhopala	pseudocentaurus	NP95Z291
410	AY235891	Arhopala	silhetensis	HJM97240523
411	AY235866	Arhopala	wildei	KD94T069
412	AY350456	Aricia	agestis	1
413	AY556865	Aricia	agestis	JC00062
414	AY556873	Aricia	agestis	MW00020
415	AY556953	Aricia	agestis	MW01048
416	AY557031	Aricia	agestis	MW99028
417	AY496801	Aricia	agestis	NK00P712
418	AY557017	Aricia	anteros	MW98270
419	AY556862	Aricia	artaxerxes	JC00055
420	AY556863	Aricia	artaxerxes	JC00057
421	AY556977	Aricia	artaxerxes	MW02033
422	AY556956	Aricia	cramera	MW01061
423	AY557053	Aricia	eumedon	MW99134
424	AY557047	Aricia	isauricus	MW99097
425	AY557025	Aricia	torulensis	MW99001
426	DQ018938	Baliochila	minima	1
427	AY556966	Cacyreus	marshalli	MW01120
428	DQ018943	Callipsyche	behrii	1
429	AY556970	Celastrina	argiolus	MW02008
430	AY557044	Celastrina	argiolus	MW99084
431	AY557100	Chilades	trochylus	MW99425
432	AF279231	Chrysoritis	aridus	AH95Z406
433	AF279237	Chrysoritis	balli	DR98U629
434	AF279240	Chrysoritis	brooksi	AH95Z415
435	AF279218	Chrysoritis	chrysantas	AH95Z431
436	AF279241	Chrysoritis	chrysaor	AH95Z454
437	AF279222	Chrysoritis	coetzeri	AH95Z423
438	AF279229	Chrysoritis	cottrelli	AH95Y674
439	AF279244	Chrysoritis	daphne	DR98U620
440	AF279230	Chrysoritis	dicksoni	AH95Z971
441	AF279224	Chrysoritis	felthami	AH95Z460
442	AF279243	Chrysoritis	lycegenes	AH95Z921
443	AF279228	Chrysoritis	nigricans	AH95Z442
444	AF279242	Chrysoritis	nigricans	AH95Z451
445	AF279236	Chrysoritis	oreas	AH95Z911
446	AF279234	Chrysoritis	orientalis	AH95Z903
447	AF279235	Chrysoritis	palmus	AH95Z427
448	AF279225	Chrysoritis	pyroeis	AH95Y627
449	AF279239	Chrysoritis	pyroeis	AH95Y628
450	AF279238	Chrysoritis	thysbe	AH95Z447
451	AF279217	Chrysoritis	zeuxo	AH95Z917
452	AF279227	Chrysoritis	zonarius	AH95Z919
453	AB195511	Chrysozephyrus	smaragdinus	1
454	AF279220	Crudaria	leroma	AH95Y658
455	AY556979	Cupido	osiris	MW98002
456	DQ018942	Curetis	bulis	1
457	AY496803	Cyaniris	semiargus	AD00P369
458	AY556937	Cyaniris	semiargus	MW00525
459	AY556978	Cyaniris	semiargus	MW02034
460	AY496802	Cyaniris	semiargus	AD00P206
461	DQ018947	Echinargus	isola	1
462	AY496804	Eumedonia	persephatta	NK00P743
463	AY675412	Euphilotes	battoides	AS92Z166
464	AY675410	Euphilotes	enoptes	AS92Z024
465	AB195540	Favonius	cognatus	1
466	AB195541	Favonius	cognatus	2
467	AB195539	Favonius	cognatus	latifasciatus
468	AB195537	Favonius	jezoensis	1
469	AB195538	Favonius	jezoensis	2
470	AB195535	Favonius	korshunovi	1
471	AB195536	Favonius	korshunovi	2
472	AB195531	Favonius	leechi	1
473	AB195528	Favonius	orientalis	1
474	AB195529	Favonius	orientalis	2
475	AB195530	Favonius	orientalis	3
476	AB195516	Favonius	saphirinus	1
477	AB195517	Favonius	saphirinus	2
478	AB195518	Favonius	saphirinus	3
479	AB195519	Favonius	saphirinus	4
480	AB195520	Favonius	saphirinus	5
481	AB195521	Favonius	saphirinus	6
482	AB195522	Favonius	saphirinus	7
483	AB195523	Favonius	saphirinus	okadai
484	AB195525	Favonius	taxila	1
485	AB195526	Favonius	taxila	2
486	AB195527	Favonius	taxila	xinglongensis
487	AB195542	Favonius	ultramarinus	1
488	AB195524	Favonius	ultramarinus	2
489	AB195543	Favonius	ultramarinus	3
490	AB195544	Favonius	ultramarinus	4
491	AB195545	Favonius	ultramarinus	okumotoi
492	AB195532	Favonius	yuasai	1
493	AB195533	Favonius	yuasai	2
494	AB195534	Favonius	yuasai	coreensis
495	AY235898	Flos	anniella	DC977714
496	AY235897	Flos	anniella	MWT93C048
497	AY675413	Glaucopsyche	alexis	JD03A505
498	AY675411	Glaucopsyche	lygdamus	AS92Z131
499	AB195512	Hypaurotis	crysalus	1
500	AY091740	Hypochrysops	ignita	IGA
501	AY675414	Iolana	iolas	JC96Q003
502	DQ249951	Jalmenus	evagoras	DL01A308
503	DQ249950	Jalmenus	evagoras	MT88Y014
504	DQ249953	Jalmenus	evagoras	RE03B081
505	DQ249947	Jalmenus	evagoras	DS03D015
506	DQ249942	Jalmenus	evagoras	KD97Z603
507	DQ249943	Jalmenus	evagoras	MAT98S189
508	DQ249948	Jalmenus	evagoras	MAT98S218
509	DQ249946	Jalmenus	evagoras	RE01H022
510	DQ249944	Jalmenus	evagoras	RE02A217
511	DQ249949	Jalmenus	evagoras	RE02A223
512	DQ249945	Jalmenus	evagoras	RE02A238
513	DQ249952	Jalmenus	evagoras	RE02A425
514	AB011032	Japonica	adusta	1
515	AB011033	Japonica	adusta	2
516	AB011034	Japonica	lutea	7
517	AB011035	Japonica	lutea	8
518	AB011036	Japonica	lutea	1
519	AB011037	Japonica	lutea	2
520	AB011038	Japonica	lutea	3
521	AB011039	Japonica	lutea	4
522	AB011040	Japonica	lutea	5
523	AB011041	Japonica	lutea	6
524	AB195510	Japonica	onoi	4
525	AB011042	Japonica	onoi	mizobei
526	AB011043	Japonica	onoi	1
527	AB011044	Japonica	onoi	2
528	AB011045	Japonica	onoi	3
529	AB011046	Japonica	patungkoanui	1
530	AB011047	Japonica	patungkoanui	2
531	AB011048	Japonica	saepestriata	1
532	AY557078	Kretania	eurypilus	MW99303
533	AB192475	Lampides	boeticus	1
534	AY556947	Lampides	boeticus	MW01022
535	AY556975	Lampides	boeticus	MW02028
536	AY557016	Lampides	boeticus	MW98265
537	AY556948	Leptotes	pirithous	MW01023
538	DQ018940	Liphyra	brassolis	1
539	DQ018944	Lucia	limbaria	1
540	AY091737	Lucia	limbaria	LUE
541	AY496805	Lycaeides	argyrognomon	AD00P560
542	AY496806	Lycaeides	idas	anna_AS92Z040
543	DQ234691	Lycaeides	melissa	melissaA
544	DQ234692	Lycaeides	melissa	melissaB
545	DQ234694	Lycaeides	melissa	samuelisA
546	DQ234695	Lycaeides	melissa	samuelisC
547	DQ234695	Lycaeides	melissa	samuelisC2
548	AY556872	Lycaena	alciphron	MW00017
549	AY556969	Lycaena	alciphron	MW02007
550	AY556876	Lycaena	asabinus	MW00044
551	AY556890	Lycaena	candens	MW00119
552	DQ018948	Lycaena	helloides	1
553	AY556971	Lycaena	phlaeas	MW02009
554	AY556988	Lycaena	thersamon	MW98094
555	AY557116	Lycaena	thetis	MW99520
556	AY557011	Lycaena	tityrus	MW98230
557	AY557115	Lycaena	virgaureae	MW99515
558	AY556951	Lysandra	albicans	MW01034
559	AY556955	Lysandra	albicans	MW01059
560	AY556960	Lysandra	albicans	MW01092
561	AY496807	Lysandra	bellargus	AD00P129
562	AY556931	Lysandra	bellargus	MW00469
563	AY556943	Lysandra	bellargus	MW01011
564	AY557019	Lysandra	bellargus	MW98278
565	AY557102	Lysandra	bellargus	MW99435
566	AY557129	Lysandra	bellargus	MW99608
567	AY557132	Lysandra	caelestissimus	OK96022
568	AY496808	Lysandra	caucasica	AD00P435
569	AY496809	Lysandra	coridon	AD00P192
570	AY556945	Lysandra	coridon	MW01018
571	AY556961	Lysandra	coridon	MW01103
572	AY556965	Lysandra	coridon	MW01116
573	AY557130	Lysandra	coridon	MW99612
574	AY557033	Lysandra	corydonius	MW99042
575	AY557055	Lysandra	corydonius	MW99140
576	AY557114	Lysandra	corydonius	MW99514
577	AY557118	Lysandra	corydonius	MW99536
578	AY557133	Lysandra	gennargenti	OK99001
579	AY556993	Lysandra	ossmar	MW98129
580	AY557004	Lysandra	ossmar	MW98185
581	AY557010	Lysandra	syriaca	MW98228
582	AY675404	Maculinea	alcon	AD00P146
583	AY675406	Maculinea	alcon	AD00P203
584	AY675417	Maculinea	alcon	MG02N001
585	AY675420	Maculinea	alcon	NK00P662
586	AY675430	Maculinea	alcon	TDA99Q980
587	AY675431	Maculinea	alcon	TDA99Q985
588	AY675436	Maculinea	alcon	TDA99Q996
589	AY675408	Maculinea	arionides	AD02A161
590	AY675438	Maculinea	arionides	UK99W804
591	AY675439	Maculinea	arionides	UK99W805
592	AY675444	Maculinea	arionides	YJ02Q703
593	AY675402	Maculinea	arion	AD00P055
594	AY675407	Maculinea	arion	AD00Q102
595	AY557034	Maculinea	arion	MW99045
596	AY675419	Maculinea	arion	NK00P589
597	AY675422	Maculinea	arion	RV03N585
598	AY675432	Maculinea	arion	TDA99Q986
599	AY675433	Maculinea	arion	TDA99Q989
600	AY675445	Maculinea	arion	ZD99S297
601	AY675447	Maculinea	arion	ZD99S303
602	AY675448	Maculinea	arion	ZD99S305
603	AY675409	Maculinea	cyanecula	AD03B078
604	AY675403	Maculinea	nausithous	AD00P068
605	AY675427	Maculinea	nausithous	TDA99Q966
606	AY675446	Maculinea	nausithous	ZD99S301
607	AY675415	Maculinea	rebeli	MAT99Q829
608	AY675434	Maculinea	rebeli	TDA99Q990
609	AY675435	Maculinea	rebeli	TDA99Q995
610	AY675418	Maculinea	teleius	MG02N009
611	AY675428	Maculinea	teleius	TDA99Q975
612	AY675429	Maculinea	teleius	TDA99Q976
613	AY675437	Maculinea	teleius	UK99W801
614	AY675440	Maculinea	teleius	UK99W809
615	AY556884	Meleageria	daphnis	MW00076
616	AY556983	Meleageria	daphnis	MW98029
617	AY557018	Meleageria	daphnis	MW98274
618	AY496810	Meleageria	daphnis	NK00P108
619	AY556885	Meleageria	marcida	MW00087
620	AY556914	Meleageria	marcida	MW00290
621	DQ018941	Miletus	ancon	1
622	AY496811	Neolysandra	alexander	AD00P092
623	AY557028	Neolysandra	coelestina	MW99013
624	AY556935	Neolysandra	corona	MW00504
625	AY557135	Neolysandra	diana	WE00003
626	AY557077	Neolysandra	fatima	MW99301
627	AY557106	Neolysandra	fatima	MW99469
628	AB195513	Neozephyrus	japonicus	1
629	AB192476	Neozephyrus	japonicus	2
630	AY091741	Ogyris	amaryllis	OGA
631	AY675442	Otnjukovia	tatjana	VL02L575
632	AY091738	Paralucia	pyrodiscus	PPA
633	AF279232	Phasis	clavum	AH95Y643
634	AY675423	Phengaris	albida	SY03A500
635	AY675424	Phengaris	atroguttata	SY03A501
636	AY675425	Phengaris	daitozanus	SY03A503
637	AF170864	Plebejus	acmon	1
638	AY556889	Plebejus	argus	MW00116
639	AY496812	Plebejus	argus	NK00P135
640	AY350457	Plebejus	argus	pleb123
641	AY350458	Plebejus	argus	pleb4
642	AY350459	Plebejus	argus	pleb5
643	AY557051	Plebejus	christophi	MW99124
644	AY557009	Plebejus	loewii	MW98220
645	AY557058	Plebejus	pylaon	MW99163
646	AY496813	Polyommatus	dorylas	AD00P312
647	AY556917	Polyommatus	aedon	MW00326
648	AY556967	Polyommatus	amandus	MW02001
649	AY557035	Polyommatus	amandus	MW99047
650	AY496814	Polyommatus	amandus	NK00P596
651	AY556864	Polyommatus	andronicus	JC00061
652	AY557012	Polyommatus	cornelia	MW98235
653	AY557015	Polyommatus	cornelia	MW98264
654	AY557032	Polyommatus	cornelia	MW99038
655	AY556946	Polyommatus	dorylas	MW01019
656	AY556992	Polyommatus	dorylas	MW98128
657	AY557029	Polyommatus	dorylas	MW99014
658	AY556857	Polyommatus	eroides	JC00042
659	AY556938	Polyommatus	eroides	MW00530
660	AY557126	Polyommatus	eros	MW99579
661	AY556855	Polyommatus	escheri	JC00039
662	AY556942	Polyommatus	escheri	MW01009
663	AY496815	Polyommatus	icarus	AD00P118
664	AY556866	Polyommatus	icarus	JC00063
665	AY556927	Polyommatus	icarus	MW00412
666	AY556949	Polyommatus	icarus	MW01025
667	AY556968	Polyommatus	icarus	MW02006
668	AY556994	Polyommatus	icarus	MW98133
669	AY496816	Polyommatus	icarus	NK00P164
670	AY496817	Polyommatus	icarus	NK00P562
671	AY556854	Polyommatus	menelaos	JC00029
672	AY556861	Polyommatus	menelaos	JC00051
673	AY557119	Polyommatus	myrrhinus	MW99537
674	AY557120	Polyommatus	myrrhinus	MW99538
675	AY557122	Polyommatus	myrrhinus	MW99550
676	AY496818	Polyommatus	thersites	MAT99Q947
677	AY556915	Polyommatus	thersites	MW00302
678	AY556959	Polyommatus	thersites	MW01083
679	AY556980	Polyommatus	thersites	MW98008
680	AY557052	Polyommatus	thersites	MW99128
681	DQ018939	Poritia	erycinoides	1
682	AY091739	Pseudodipsas	cephenes	PCB
683	AY556976	Pseudophilotes	abencerragus	MW02031
684	AY675416	Pseudophilotes	baton	MAT99Q829
685	AY675405	Pseudophilotes	bavius	AD00P155
686	AY557043	Pseudophilotes	vicrama	MW99080
687	AY675421	Pseudophilotes	vicrama	NK00P753
688	AB195515	Quercusia	quercus	1
689	AY556933	Quercusia	quercus	MW00497
690	AY496819	Rimisia	miris	NK00P575
691	AY556950	Satyrium	esculi	MW01027
692	AY557057	Satyrium	hyrcanicum	MW99158
693	AY557094	Satyrium	myrtale	MW99398
694	AY675441	Scolitantides	orion	VL02L518
695	AY235899	Semanga	superba	MWT93C070
696	AB195514	Sibataniozephyrus	fujisanus	1
697	AY675426	Sinia	divina	SY03H504
698	AY496820	Sublysandra	cinyraea	AD00P389
699	AY235900	Surendra	vivarna	MWT93B049
700	AY556974	Tarucus	theophrastus	MW02025
701	DQ018945	Thecla	coelicolor	1
702	AF279226	Trimenia	argyroplaga	AH95Y631
703	AF279233	Trimenia	malagrida	AH96Y733
704	AY675443	Turanana	cytis	VL03F545
705	AY557066	Turanana	endymion	MW99221
706	AF279219	Tylopaedia	sardonyx	AH97Y711
707	AY556874	Vacciniina	alcedo	MW00024
708	AY557101	Vacciniina	alcedo	MW99430
709	AY496821	Vacciniina	ferganus	NK00P777
710	AY556936	Vacciniina	morgianus	MW00517
711	AB011049	Wagimo	signatus	1
712	AY556972	Zizeeria	knysna	MW02021

## Sheet: NJ tree
NJ tree (K2P model) incl. profile and test taxa
